# Supplementary material for: HLA-A*24 Increases the Risk of HTLV-1-Associated Myelopathy despite Reducing HTLV-1 Proviral Load
Source: Int J Mol Sci. 2024 Jun 22;25(13):6858. doi: 10.3390/ijms25136858 (PMC11241684; doi:10.3390/ijms25136858)
Supplement: Supplementary file 1 [file ijms-25-06858-s001.zip]

Archive with 1 entries (1 files):
- ijms-2956977-supplementary.pdf
